# Supplementary material for: Knowledge, attitudes and practices with regard to schistosomiasis prevention and control: Two cross-sectional household surveys before and after a Community Dialogue intervention in Nampula province, Mozambique
Source: PLoS Negl Trop Dis. 2019 Feb 7;13(2):e0007138. doi: 10.1371/journal.pntd.0007138 (PMC6382216; doi:10.1371/journal.pntd.0007138)
Supplement: S3 Appendix — (XLSX) [file pntd.0007138.s003.xlsx]

## Sheet: Survey responses
Table 1. Sample numbers and population estimates of correct and incorrect knowledge of risk behaviours at baseline (N=716) and endline (N=714).
	Baseline			Endline
	n	%	95% CI	n	%	95% CI
Correct responses
Fetching contaminated watera	69	9.64	7.51-12.29	82	11.48	8.22-15.82
Poor hygiene/ sanitation habits	54	7.54	5.41-10.42	69	9.66	6.70-13.75
Bathing/ swimming in the river	51	7.12	4.99-10.06	87	12.18	9.33-15.76
Fishing in infected water	14	1.96	1.14-3.34	47	6.58	4.91-8.77
Working in rice/ agriculture fields	9	1.26	0.64-2.44	11	1.54	0.86-2.75
Incorrect responses
Sexual contact	158	22.07	17.54-27.37	147	20.59	18.03-23.41
Hereditary/ transmitted during pregnancy or birth	88	6.15	4.53-8.30	47	3.29	2.39-4.50
Drinking contaminated waterb	56	7.82	5.80-10.46	60	8.4	6.05-11.57
Urinating in contaminated places	48	6.7	4.84-9.22	60	8.4	5.84-11.95
Spontaneously/ divine intervention/ spell	46	6.42	4.42-9.23	41	5.74	4.27-7.67
Food/ alcohol/ sharing plates	34	4.75	3.26-6.87	34	4.76	3.33-6.77
Other	11	0.77	0.40-1.49	6	0.42	0.20-0.90
Don't know	415	57.96	52.06-63.64	340	47.62	43.24-52.04
n: number of respondents who named a particular risk behaviour; N: number of respondents who had heard of schistosomiasis (excluding no answer/missing data for this question); CI: confidence interval.
aResponses relating to fetching contaminated water were considered correct, as people are likely to come into contact with the parasite in the process of collecting drinking water.
bResponses relating to drinking contaminated water were considered incorrect, as schistosomiasis is not thought to be acquired by ingesting the parasites.
Table 2. Sample numbers and population estimates of correct and incorrect knowledge of transmission routes among those who knew that infected people can contribute to the spread of the disease at baseline (N=338) and endline (N=295).
	Baseline			Endline
	n	%	95% CI	n	%	95% CI
Correct responses
Infected person urinating by water	81	23.96	18.66-30.22	88	29.83	22.46-35.82
Infected person defecating by water	35	10.36	6.98-15.10	16	5.42	3.38-8.58
Incorrect responses
Sex/ unprotected sex with infected person	275	81.36	75.14-86.31	223	75.59	69.53-80.78
Other	53	15.68	11.97-20.28	18	6.1	3.80-9.67
Don’t know	32	9.47	6.83-12.98	30	10.17	6.51-15.54
n: number of respondents who named a particular transmission route; N: number of respondents who had heard of schistosomiasis and knew that infected people can contribute to the spread of the disease (excluding no answer/missing data for this question); CI: confidence interval.
Table 3. Sample numbers and population estimates of correct and incorrect knowledge of prevention or treatment mechanisms at baseline (N=709) and endline (N=707).
	Baseline			Endline
	n	%	95% CI	n	%	95% CI
Correct responses
Treat all infected persons	101	14.23	11.18-17.93	122	17.26	14.31-20.66
Build more latrines/ observe better hygiene	83	11.69	8.84-15.31	54	7.64	5.94-9.78
Treat the water source	49	6.9	4.49-10.47	63	8.91	6.16-12.72
Treat all people	39	5.49	3.65-8.20	36	5.09	3.32-7.74
Protect the water source	38	5.35	3.54-8.01	48	6.79	5.03-9.11
Avoid swimming	25	3.52	2.33-5.28	43	6.08	4.20-8.74
Use well or pump water	10	1.41	0.69-2.85	22	3.11	1.99-4.83
Incorrect responses
Don’t have sex with infected person	195	27.46	22.72-32.78	170	24.05	21.35-26.96
Practice sexual fidelity/ abstinence	70	9.86	7.25-13.27	74	10.47	7.78-13.94
Avoid certain food/ alcohol	14	1.97	1.17-4.61	4	0.57	0.24-1.35
Other	22	3.1	2.07-4.61	15	2.12	1.16-3.86
Don’t know	403	56.76	51.88-61.52	350	49.5	45.29-53.73
n: number of respondents who named a particular prevention or treatment mechanisms; N: number of respondents who had heard of schistosomiasis (excluding no answer/missing data for this question); CI: confidence interval.
Table 4. Sample numbers and population estimates of correct and incorrect knowledge of the symptoms of schistosomiasis at baseline (N=711) and endline (N=718).
	Baseline			Endline
	n	%	95% CI	n	%	95% CI
Correct responses
Blood in urine	422	59.44	54.43-64.25	394	54.95	52.06-57.81
Painful urination	421	59.3	55.07-63.39	459	63.93	59.27-68.34
Weight loss	211	29.72	23.40-36.92	193	26.88	23.56-30.49
Frequent urination	178	25.07	21.34-29.21	104	14.5	11.52-18.11
Rash/ itch	99	13.94	10.72-17.94	48	6.69	5.16-8.61
Fatigue	63	8.87	5.68-13.60	34	4.74	3.27-6.82
Fever	33	4.65	2.78-7.44	11	1.53	0.84-2.78
Swollen stomach	25	3.52	2.18-5.64	20	2.79	1.66-4.63
Headache	21	2.96	1.90-4.58	11	1.53	0.76-3.07
Blood in stool	16	2.25	1.16-4.33	20	2.79	1.67-4.61
Nausea/ vomiting	16	2.25	1.13-4.45	9	1.25	0.63-2.45
Diarrhoea	3	0.42	0.13-1.30	8	1.11	0.58-2.09
Incorrect responsesa
Other	85	5.95	4.13-8.51	31	2.17	1.34-3.49
Don’t know	130	18.31	15.86-21.05	119	16.57	13.88-19.68
n: number of respondents who named a particular symptom of schistosomiasis; N: number of respondents who had heard of schistosomiasis (excluding no answer/missing data for this question); CI: confidence interval.
aAs schistosomiasis can have many symptoms, most of which are fairly unspecific, a wide range of symptoms were considered correct. Only responses subsumed in the ‘Other’ category were considered incorrect.
Table 5. Sample numbers and population estimates of effective and ineffective protective behaviours reported by respondents who stated that they actively do something to protect themselves from contracting the disease at baseline (N=222) and endline (N=258).
	Baseline			Endline
	n	%	95% CI	n	%	95% CI
Effective behaviours
Avoid swimming in infested water	59	26.58	19.79-34.68	121	46.9	39.00-54.96
Use latrine	40	18.02	12.42-25.41	46	17.83	13.32-23.46
Boil bathing water	15	6.76	3.61-12.29	12	4.65	2.92-7.32
Ineffective behaviours
Don’t have sex/ unprotected sex with infected person	105	47.3	39.23-55.51	102	39.53	32.36-47.20
Practice sexual fidelity/ abstinence	59	26.58	19.62-34.93	77	29.84	22.93-37.82
Treat drinking water	30	13.51	8.41-21.00	38	14.73	10.40-20.45
Boil drinking water	29	23.06	7.76-21.16	30	11.63	7.39-17.82
Ensure cleanliness/ good personal hygiene	18	8.11	5.13-12.59	15	5.81	3.00-10.98
Avoid certain food/ alcohol	14	6.31	3.48-11.16	5	1.94	0.88-4.20
Other	31	13.96	9.59-19.90	14	5.43	3.66-7.97
Don’t know	8	3.6	1.78-7.15	8	3.09	1.51-6.20
n: number of respondents who reported practicing a particular protective behaviour; N: number of respondents who had heard of schistosomiasis and stated that they do something to protect themselves from contracting the disease (excluding no answer/missing data for this question); CI: confidence interval.
Table 6. Sample numbers and population estimates of reasons given by people who stated that they do not do something to protect themselves from contracting the disease at baseline (N=318) and endline (N=317).
	Baseline			Endline
	n	%	95% CI	n	%	95% CI
I don’t know what to do.	256	80.5	74.75-85.20	250	78.86	73.61-83.31
I don’t have money.	40	12.58	8.55-18.13	41	12.93	9.71-17.02
I/we don’t have the disease.	15	4.72	2.73-8.03	12	3.79	1.90-7.39
I am not concerned about the disease.	13	4.09	2.24-7.34	20	6.31	4.22-9.33
There are no drugs.	6	1.89	0.75-4.67	1	0.32	0.00-2.35
It is difficult/ not practical.	5	1.57	0.65-3.76	5	1.58	0.57-4.29
Other	12	3.77	2.10-6.70	3	0.95	0.31-2.89
Don’t knowa	35	11.01	6.79-17.35	33	10.41	7.34-14.57
n: number of respondents who cited a particular reason for not practicing a protective behaviour; N: number of respondents who had heard of schistosomiasis and stated that they do not do something to protect themselves from contracting the disease (excluding no answer/missing data for this question); CI: confidence interval.
aThis answer should be interpreted as respondents not knowing why they do not practice a protective behaviour, as opposed to not knowing what they can do. However, it is likely that this distinction was not consistently understood and applied by the field researchers.
