# Supplementary material for: Knowledge, attitudes and practices with regard to schistosomiasis prevention and control: Two cross-sectional household surveys before and after a Community Dialogue intervention in Nampula province, Mozambique
Source: PLoS Negl Trop Dis. 2019 Feb 7;13(2):e0007138. doi: 10.1371/journal.pntd.0007138 (PMC6382216; doi:10.1371/journal.pntd.0007138)
Supplement: S5 Appendix — (XLSX) [file pntd.0007138.s005.xlsx]

## Sheet: Odds ratios
Table 1. Sample numbers, population estimates, unadjusted and adjusted odds ratios for key indicators.
Indicator	Baseline				Endline				Unadjusted odds ratioa			Adjusted odds ratiob
	n	N	%	95% CI	n	N	%	95% CI	OR	95% CI	Wald p-value	aOR	95% CI	Wald p-value
People who have heard of schistosomiasis	343	386	88.86	85.25-91.67	352	400	88	82.79-91.79	0.91	0.62-1.35	0.64	0.88	0.58-1.32	0.52
People who have heard of schistosomiasis and can correctly name at least one risk behaviourc	129	716	18.02	14.63-21.98	215	714	30.11	25.05-35.71	1.96	1.42-2.58	<0.01*	1.91	1.41-2.58	<0.01*
People who have heard of schistosomiasis and know that an infected person can contribute to the spread of the disease	338	709	47.67	42.90-52.49	294	706	41.64	37.68-45.71	0.78	0.59-1.04	0.09	0.76	0.57-1.02	0.06
People who have heard of schistosomiasis, know that an infected person can contribute to the spread of the disease and can correctly name at least one transmission routed	87	338	25.74	20.30-32.05	95	295	32.2	26.76-38.18	1.37	1.03-1.82	0.03*	1.36	1.01-1.84	0.04*
People who have heard of schistosomiasis and can name at least two effective prevention or treatment mechanismse	91	709	12.83	9.69-16.80	108	707	15.3	11.69-19.72	1.22	0.82-1.82	0.31	1.12	0.75-1.68	0.57
People who have heard of schistosomiasis and can correctly name at least two symptomsf	485	711	68.21	64.84-71.41	474	718	66.02	61.94-69.87	0.91	0.72-1.14	0.39	0.89	0.69-1.14	0.35
People who have heard of schistosomiasis and know there is a drug that treats the disease	205	702	29.2	24.72-34.13	339	713	47.55	43.38-51.75	2.2	1.71-2.82	<0.01*	2.19	1.67-2.87	<0.01*
People with children under 18 living in the household who have heard of schistosomiasis and report that at least one of the children has received praziquantel	54	577	9.33	6.69-12.86	77	510	15.1	11.30-19.89	1.72	1.21-2.46	<0.01*	1.62	1.15-2.28	<0.01*
People who have heard of schistosomiasis with children under 18 living in the household who state that they would want their children to receive praziquantel if offered through a treatment campaign	504	540	93.33	90.33-95.45	406	466	87.12	83.67-89.94	0.48	0.30-0.77	<0.01*	0.44	0.27-0.70	<0.01*
People who have heard of schistosomiasis and report that they do something to protect themselves from the disease	230	677	33.97	28.57-39.83	259	680	38.09	33.52-42.88	1.2	0.89-1.60	0.22	1.18	0.87-1.60	0.27
People who have heard of schistosomiasis, report that they do something to protect themselves and cite at least one effective behaviourg	89	222	40.09	32.59-48.09	153	258	59.3	50.83-67.26	2.18	1.47-3.23	<0.01*	2.14	1.40-3.28	<0.01*
n: number of respondents in subsample; N: number of respondents in sample (excluding no answer/missing data); CI: confidence interval; OR: odds ratio; aOR: adjusted odds ratio.
*denotes a p-value of <0.05.
aReference: respective indicator at baseline.
bOdds ratio adjusted for sex, education and district.
cRisk behaviours considered correct: fetching contaminated water; poor hygiene/ sanitation habits; bathing/swimming in the river; fishing in infected water; working in rice/agriculture fields.
dTransmission routes considered correct: infected person urinating by water; infected person defecating by water.
ePrevention or treatment mechanisms considered correct: treat all infected persons; build more latrines/observe better hygiene; treat the water source; treat all people; protect the water source; avoid swimming; use well or pump water.
fSymptoms considered correct: blood in urine; painful urination; weight loss; frequent urination; rash/itch; fatigue; fever; swollen stomach; headache; blood in stool; nausea/vomiting; diarrhoea.
gProtective behaviours considered effective: avoid swimming in infested water; use latrine; boil bathing water.
