# Supplementary material for: Knowledge, attitudes and practices with regard to schistosomiasis prevention and control: Two cross-sectional household surveys before and after a Community Dialogue intervention in Nampula province, Mozambique
Source: PLoS Negl Trop Dis. 2019 Feb 7;13(2):e0007138. doi: 10.1371/journal.pntd.0007138 (PMC6382216; doi:10.1371/journal.pntd.0007138)
Supplement: S6 Appendix — (XLSX) [file pntd.0007138.s006.xlsx]

## Sheet: Awareness & Knowledge
Table 1. Sample numbers and population estimates of people who have heard of schistosomiasis.
	Baseline				Endline
	n	N	%	95% CI	n	N	%	95% CI
Sex
Female	343	386	88.86	85.25-91.67	352	400	88	82.79-91.79
Male	378	398	94.97	92.42-96.70	370	391	94.63	91.70-96.56
Education
None	168	193	87.05	80.65-91.55	168	198	84.85	78.27-89.70
Primary	471	503	93.64	91.45-95.29	435	472	92.16	88.41-94.77
Secondary	61	64	95.31	87.28-98.37	78	80	97.5	82.97-99.68
Higher than secondary	12	14	85.71	54.96-96.72	39	39	100	-
District
Erati	239	254	94.09	89.08-96.89	238	260	91.54	83.82-95.76
Mecuburi	122	137	89.05	85.39-91.88	126	141	89.36	84.45-92.85
Mogovolas	241	255	94.51	89.32-97.26	256	276	92.75	85.88-96.42
Murrupula	119	138	86.23	73.71-93.33	102	114	89.47	76.39-95.71
Total	721	784	91.96	89.51-93.89	722	791	91.28	88.17-93.63
n: number of respondents in subsample; N: number of respondents in sample (excluding no answer/missing data); CI: confidence interval.
Table 2. Sample numbers and population estimates of people who have heard of schistosomiasis and can correctly name at least one risk behavioura.
	Baseline				Endline
	n	N	%	95% CI	n	N	%	95% CI
Sex
Female	42	342	12.28	8.68-17.09	93	347	26.8	20.36-34.39
Male	87	374	23.26	18.75-28.48	122	367	33.24	27.28-39.79
Education
None	17	165	10.3	6.52-15.92	36	167	21.56	14.70-30.47
Primary	83	470	17.66	14.12-21.86	130	429	30.3	24.78-36.46
Secondary	23	61	37.7	26.20-50.79	30	78	38.46	26.50-52.00
Higher than secondary	4	11	36.36	12.55-69.46	19	38	50	33.74-66.26
District
Erati	37	239	15.48	9.84-23.51	79	237	33.33	24.55-43.45
Mecuburi	24	122	19.67	11.41-31.78	33	126	26.19	12.52-46.80
Mogovolas	40	237	16.88	10.06-26.92	84	250	33.6	24.21-44.49
Murrupula	28	118	23.73	20.20-27.66	19	101	18.81	10.02-32.53
Total	129	716	18.02	14.63-21.98	215	714	30.11	25.05-35.71
n: number of respondents in subsample; N: number of respondents in sample (excluding no answer/missing data); CI: confidence interval.
aRisk behaviours considered correct: fetching contaminated water; poor hygiene/ sanitation habits; bathing/swimming in the river; fishing in infected water; working in rice/agriculture fields.
Table 3. Sample numbers and population estimates of people who have heard of schistosomiasis and know that an infected person can contribute to the spread of the disease.
	Baseline				Endline
	n	N	%	95% CI	n	N	%	95% CI
Sex
Female	152	335	45.37	40.14-50.71	126	341	36.95	31.84-42.37
Male	186	374	49.73	42.99-56.48	168	365	46.03	40.25-51.63
Education
None	74	167	44.31	36.19-52.75	60	161	37.27	30.16-44.97
Primary	7	12	58.33	26.94-84.16	16	38	42.11	24.35-62.17
Secondary	219	461	47.51	41.95-53.13	190	428	44.39	39.64-49.25
Higher than secondary	35	60	58.33	44.44-71.02	28	77	36.36	25.18-49.24
District
Erati	124	236	52.54	41.48-63.36	96	237	40.51	32.77-48.74
Mecuburi	56	119	47.06	36.16-58.24	76	123	61.79	47.76-74.10
Mogovolas	114	235	48.51	40.06-57.04	90	249	36.14	29.61-43.23
Murrupula	44	119	36.97	28.11-46.82	32	97	32.99	24.96-42.15
Total	338	709	47.67	42.90-52.49	294	706	41.64	37.68-45.71
n: number of respondents in subsample; N: number of respondents in sample (excluding no answer/missing data); CI: confidence interval.
Table 4. Sample numbers and population estimates of people who have heard of schistosomiasis, know that an infected person can contribute to the spread of the disease and can correctly name at least one transmission routea.
	Baseline				Endline
	n	N	%	95% CI	n	N	%	95% CI
Sex
Female	39	152	25.66	18.58-34.30	37	126	29.37	20.76-39.75
Male	48	186	25.81	18.76-34.39	57	169	34.32	28.34-40.85
Education
None	18	74	24.32	15.43-36.15	14	60	23.33	14.55-35.23
Primary	49	219	22.37	16.88-29.04	59	191	30.89	25.24-37.17
Secondary	15	35	42.86	28.49-58.54	15	28	53.57	34.50-71.65
Higher than secondary	4	7	57.14	26.04-83.47	7	16	43.75	19.65-71.22
District
Erati	27	124	21.77	13.08-34.00	27	96	28.13	17.92-41.22
Mecuburi	12	56	21.43	8.00-46.11	27	77	35.06	23.83-48.24
Mogovolas	27	114	23.68	15.19-34.97	33	90	36.67	26.77-47.83
Murrupula	21	44	47.73	30.82-65.17	8	32	25	10.61-48.36
Total	87	338	25.74	20.30-32.05	95	295	32.2	26.76-38.18
n: number of respondents in subsample; N: number of respondents in sample (excluding no answer/missing data); CI: confidence interval.
aTransmission routes considered correct: infected person urinating by water; infected person defecating by water.
Table 5. Sample numbers and population estimates of people who have heard of schistosomiasis and can name at least two effective prevention or treatment mechanismsa.
	Baseline				Endline
	n	N	%	95% CI	n	N	%	95% CI
Sex
Female	32	337	9.5	6.35-13.97	41	343	11.95	8.29-16.95
Male	59	372	15.86	11.65-21.22	67	364	18.41	13.64-24.36
Education
None	18	166	10.84	6.41-17.76	17	165	10.3	6.01-17.10
Primary	55	463	11.88	8.91-15.66	61	427	14.29	9.78-20.40
Secondary	12	60	20	10.64-34.42	19	75	25.33	16.35-37.07
Higher than secondary	5	12	41.67	17.99-69.94	11	38	28.95	13.90-50.69
District
Erati	22	239	9.21	4.33-18.51	39	237	16.46	12.27-21.72
Mecuburi	15	117	12.82	6.03-25.22	12	123	9.76	3.05-27.12
Mogovolas	39	234	16.67	10.33-25.78	52	246	21.14	12.82-32.82
Murrupula	15	119	12.61	7.61-20.17	5	101	4.95	19.60-11.97
Total	91	709	12.83	9.69-16.80	108	707	15.3	11.69-19.72
n: number of respondents in subsample; N: number of respondents in sample (excluding no answer/missing data); CI: confidence interval.
aPrevention or treatment mechanisms considered correct: treat all infected persons; build more latrines/observe better hygiene; treat the water source; treat all people; protect the water source; avoid swimming; use well or pump water.
Table 6. Sample numbers and population estimates of people who have heard of schistosomiasis and can correctly name at least two symptomsa.
	Baseline				Endline
	n	N	%	95% CI	n	N	%	95% CI
Sex
Female	199	336	59.23	53.84-64.40	207	349	59.31	54.15-64.28
Male	286	375	76.27	71.09-80.77	267	369	72.36	66.53-77.51
Education
None	103	166	62.05	55.36-68.31	106	166	63.86	55.91-71.11
Primary	320	465	68.82	64.56-72.77	287	433	66.28	60.63-71.51
Secondary	46	60	76.67	62.09-86.83	52	78	66.67	57.17-74.98
Higher than secondary	9	12	75	42.48-92.42	28	39	71.79	58.24-82.29
District
Erati	150	238	63.03	56.49-69.12	151	238	63.45	58.07-68.50
Mecuburi	82	118	69.49	57.28-79.46	76	126	60.32	52.93-67.26
Mogovolas	177	236	75	67.81-81.04	192	254	75.59	65.46-83.50
Murrupula	76	119	63.87	59.98-67.58	55	100	55	41.01-68.24
Total	485	711	68.21	64.84-71.41	474	718	66.02	61.94-69.87
n: number of respondents in subsample; N: number of respondents in sample (excluding no answer/missing data); CI: confidence interval.
aSymptoms considered correct: blood in urine; painful urination; weight loss; frequent urination; rash/itch; fatigue; fever; swollen stomach; headache; blood in stool; nausea/vomiting; diarrhoea.

## Sheet: MDA & Praziquantel
Table 7. Sample numbers and population estimates of people who have heard of schistosomiasis and know there is a drug that treats the disease.
	Baseline				Endline
	n	N	%	95% CI	n	N	%	95% CI
Sex
Female	78	332	23.49	17.58-30.66	139	345	40.29	35.27-45.52
Male	127	370	34.32	28.75-40.37	200	368	54.35	47.77-60.78
Education
None	32	164	19.51	13.58-27.23	64	162	39.51	32.22-47.30
Primary	129	457	28.23	23.18-33.90	202	432	46.76	41.25-52.35
Secondary	32	60	53.33	41.85-64.47	46	78	58.97	47.88-69.22
Higher than secondary	8	12	66.67	37.73-86.84	26	39	66.67	43.31-83.96
District
Erati	75	237	31.65	22.64-42.28	118	237	49.79	43.28-56.31
Mecuburi	48	119	40.34	28.09-53.92	49	122	40.16	33.23-47.51
Mogovolas	34	229	14.85	8.65-24.29	137	252	54.37	45.30-63.15
Murrupula	48	117	41.03	31.37-51.43	35	102	34.31	21.75-49.54
Total	205	702	29.2	24.72-34.13	339	713	47.55	43.38-51.75
n: number of respondents in subsample; N: number of respondents in sample (excluding no answer/missing data); CI: confidence interval.
Table 8. Sample numbers and population estimates of people with children under 18 living in the household who have heard of schistosomiasis and report that at least one of the children has received praziquantel.
	Baseline				Endline
	n	N	%	95% CI	n	N	%	95% CI
Sex
Female	26	260	10	6.11-15.95	44	252	17.46	12.56-23.75
Male	28	317	8.83	6.26-12.32	33	258	12.79	8.69-18.43
Education
None	7	121	5.79	2.36-13.49	11	114	9.65	5.30-16.92
Primary	35	385	9.09	6.75-12.15	45	306	14.71	10.53-20.17
Secondary	11	52	21.15	13.18-32.16	14	60	23.33	13.72-36.81
Higher than secondary	1	11	9.09	0.95-51.11	7	29	24.14	12.64-41.16
District
Erati	15	202	7.43	4.39-12.28	22	159	13.84	7.48-24.19
Mecuburi	13	95	13.68	6.12-27.84	10	81	12.35	5.20-26.57
Mogovolas	16	201	7.96	4.83-12.84	24	193	12.44	7.87-19.10
Murrupula	10	79	12.66	2.84-41.83	21	77	27.27	11.78-51.29
Total	54	577	9.33	6.69-12.86	77	510	15.1	11.30-19.89
n: number of respondents in subsample; N: number of respondents in sample (excluding no answer/missing data); CI: confidence interval.
Table 9. Sample numbers and population estimates of people who have heard of schistosomiasis with children under 18 living in the household who state that they would want their children to receive praziquantel if offered through a treatment campaign.
	Baseline				Endline
	n	N	%	95% CI	n	N	%	95% CI
Sex
Female	229	243	94.24	89.39-96.95	188	227	82.82	77.00-87.41
Male	275	297	92.59	88.59-95.27	218	239	91.21	86.73-94.28
Education
None	109	116	93.97	87.10-97.29	89	106	83.96	75.74-89.77
Primary	337	361	93.35	89.94-95.66	245	283	86.57	81.46-90.44
Secondary	41	44	93.18	80.58-97.83	47	52	90.38	77.26-96.30
Higher than secondary	10	11	90.91	47.64-99.10	24	24	100	--
District
Erati	173	194	89.18	81.86-93.76	120	142	84.51	78.28-89.20
Mecuburi	78	86	90.07	78.43-96.32	72	74	97.3	87.77-99.45
Mogovolas	186	190	97.89	93.02-99.39	157	185	84.86	79.12-89.25
Murrupula	67	70	95.71	79.30-99.24	57	65	87.69	62.55-96.81
Total	504	540	93.33	90.33-95.45	406	466	87.12	83.67-89.94
n: number of respondents in subsample; N: number of respondents in sample (excluding no answer/missing data); CI: confidence interval.

## Sheet: Protective practices
Table 10. Sample numbers and population estimates of people who have heard of schistosomiasis and report that they do something to protect themselves from the disease.
	Baseline				Endline
	n	N	%	95% CI	n	N	%	95% CI
Sex
Female	97	318	30.5	24.54-37.21	105	331	31.72	25.79-38.31
Male	133	359	37.05	30.37-44.26	154	349	44.13	37.48-50.99
Education
None	46	157	29.3	21.23-38.92	55	154	35.71	28.92-43.14
Primary	150	444	33.78	27.83-40.30	157	413	38.01	32.60-43.74
Secondary	25	56	44.64	30.05-60.22	34	74	45.95	34.50-57.83
Higher than secondary	7	12	58.33	32.42-80.34	13	37	35.14	21.01-52.45
District
Erati	74	226	32.74	23.32-43.80	87	220	39.55	29.43-50.64
Mecuburi	45	116	38.79	23.81-56.25	60	122	49.18	40.45-57.96
Mogovolas	74	227	32.6	22.12-45.17	84	241	34.85	28.60-41.67
Murrupula	37	108	34.26	23.46-46.98	28	97	28.87	13.61-51.10
Total	230	677	33.97	28.57-39.83	259	680	38.09	33.52-42.88
n: number of respondents in subsample; N: number of respondents in sample (excluding no answer/missing data); CI: confidence interval.
Table 11. Sample numbers and population estimates of people who have heard of schistosomiasis, report that they do something to protect themselves and cite at least one effective behavioura.
	Baseline				Endline
	n	N	%	95% CI	n	N	%	95% CI
Sex
Female	32	90	35.56	24.09-48.96	60	105	57.14	46.90-66.81
Male	57	132	43.18	34.03-52.82	93	153	60.78	50.28-70.37
Education
None	11	44	25	13.77-41.03	30	55	54.55	42.01-66.53
Primary	56	145	38.62	30.71-47.18	87	156	55.77	45.18-65.86
Secondary	20	25	80	51.87-93.69	25	34	73.53	55.62-86.03
Higher than secondary	2	7	28.57	6.15-70.96	11	13	84.62	41.63-97.70
District
Erati	19	70	27.14	15.87-42.38	55	87	63.22	50.90-74.02
Mecuburi	13	43	30.23	16.45-48.82	41	60	68.33	53.12-80.43
Mogovolas	41	73	56.16	41.92-69.46	51	83	61.45	46.66-74.38
Murrupula	16	36	44.44	24.00-66.96	6	28	21.43	39.80-64.22
Total	89	222	40.09	32.59-48.09	153	258	59.3	50.83-67.26
n: number of respondents in subsample; N: number of respondents in sample (excluding no answer/missing data); CI: confidence interval.
aProtective behaviours considered effective: avoid swimming in infested water; use latrine; boil bathing water.
